# Supplementary material for: Microbial Decontamination of Bee Pollen by Direct Ozone Exposure
Source: Foods. 2021 Oct 27;10(11):2593. doi: 10.3390/foods10112593 (PMC8623575; doi:10.3390/foods10112593)
Supplement: Supplementary file 1 [file foods-10-02593-s001.zip]

Archive with 1 entries (1 files):
- foods-1420497-supplementary.pdf
